# Supplementary material for: High and specific diversity of protists in the deep-sea basins dominated by diplonemids, kinetoplastids, ciliates and foraminiferans
Source: Commun Biol. 2021 Apr 23;4:501. doi: 10.1038/s42003-021-02012-5 (PMC8065057; doi:10.1038/s42003-021-02012-5)
Supplement: Supplementary file 4 — Supplementary Data 1 [file 42003_2021_2012_MOESM4_ESM.xlsx]

## Sheet: Tabelle1
	Label	Station name	Expedition	Depths [m]	Depth zone	Lat/Long	Region	Year	Fixative	Analyzed	gDNA pooled prior to PCR?	PCR replicates
	NA9*(1)	A1 #938 MUC1 Core1	RV Meteor - M139	4004	abyssal	15°55.98'N/ 68°53.28'W	VB	Jul/Aug 2017	none	1 Core from 1 MUC a 0.25g	-	3
	NA9*(2)	A1 #940 MUC2 Core1	RV Meteor - M139	4033	abyssal	15°53.21'N/ 68°55.74'W	VB	Jul/Aug 2017	none	1 Core from 1 MUC a 0.25g	-	3
	NA9*(3)	A1 #940 MUC2 Core2	RV Meteor - M139	4033	abyssal	15°53.21'N/ 68°55.74'W	VB	Jul/Aug 2017	none	1 Core from 1 MUC a 0.25g	-	3
	NA9*(4)	A1 #945 MUC3 Core1	RV Meteor - M139	4035	abyssal	15°53.21'N/ 68°55.73'W	VB	Jul/Aug 2017	none	1 Core from 1 MUC a 0.25g	-	3
	NA8*(1)	A3/4 #951 MUC1 Core1	RV Meteor - M139	4482	abyssal	23°33.23'N/ 48°05.04' W	NW	Jul/Aug 2017	none	1 Core from 1 MUC a 0.25g	-	3
	NA8*(2)	A3/4 #951 MUC1 Core2	RV Meteor - M139	4482	abyssal	23°33.23'N/ 48°05.04' W	NW	Jul/Aug 2017	none	1 Core from 1 MUC a 0.25g	-	3
	NA8*(3)	A3/4 #953 MUC2 Core2	RV Meteor - M139	4281	abyssal	23°33.23'N/ 48°05.04'W	NW	Jul/Aug 2017	none	1 Core from 1 MUC a 0.25g	-	3
	NA8*(4)	A3/4 #958 MUC3 Core2	RV Meteor - M139	4280	abyssal	23°33.23'N/ 48°05.04' W	NW	Jul/Aug 2017	none	1 Core from 1 MUC a 0.25g	-	3
	NA4*(1)	A5/6 #977 MUC1 Core1	RV Meteor - M139	5121	abyssal	10°20.38'N/ 36°57.76'W	NE VFZ	Jul/Aug 2017	none	1 Core from 1 MUC a 0.25g	-	3
	NA4*(2)	A5/6 #978 MUC2 Core2	RV Meteor - M139	5121	abyssal	10°20.38'N/ 36°57.76'W	NE VFZ	Jul/Aug 2017	none	1 Core from 1 MUC a 0.25g	-	3
	NA1	A1 2-3/4/5	RV Sonne II - SO237	5517	abyssal	10°43.108' N/ 25°03.888' W	NE VFZ	Dec 2014/ Jan 2015	MBE	3 Cores from 3 MUCs a 0.5g (total 1.5g)	yes	6
	NA2	A2 4-3/4/5	RV Sonne II - SO237	5771	abyssal	10°25.11' N/ 31°04.61' W	NE VFZ	Dec 2014/ Jan 2015	MBE	3 Cores from 3 MUCs a 0.5g (total 1.5g)	yes	6
	NA3	A3 6-3/4/5	RV Sonne II - SO237	5134	abyssal	10°21.03' N/ 36°57.59' W	NE VFZ	Dec 2014/ Jan 2015	MBE	3 Cores from 3 MUCs a 0.5g (total 1.5g)	yes	6
	NA5	A4 8-5/6/7	RV Sonne II - SO237	5180	abyssal	11°41.37' N/ 47°57.36' W	VTF	Dec 2014/ Jan 2015	MBE	3 Cores from 3 MUCs a 0.5g (total 1.5g)	yes	6
	NA6	B1 9-3/4/5	RV Sonne II - SO237	5000	abyssal	11°41.36' N/ 47°57.34' W	NW VFZ	Dec 2014/ Jan 2015	MBE	3 Cores from 3 MUCs a 0.5g (total 1.5g)	yes	6
	NA7	B2 11-5/6/7	RV Sonne II - SO237	5090	abyssal	12°05.42' N/ 50°26.98' W	NW VFZ	Dec 2014/ Jan 2015	MBE	3 Cores from 3 MUCs a 0.5g (total 1.5g)	yes	6
	NA10	C1 12-3/7/8	RV Sonne II - SO237	8339	hadal	19° 46.00' N/ 66° 49.99' W	NW PRT	Dec 2014/ Jan 2015	MBE	3 Cores from 3 MUCs a 0.5g (total 1.5g)	yes	6
	NA11	C2 13-1/2/3	RV Sonne II - SO237	8350	hadal	19°43.817' N/ 67°09.285' W	NW PRT	Dec 2014/ Jan 2015	MBE	3 Cores from 3 MUCs a 0.5g (total 1.5g)	yes	6
	NA12	C3 14-3/4/5	RV Sonne II - SO237	4925	abyssal	19°04.68' N/ 67°07.77' W	NW PRT	Dec 2014/ Jan 2015	MBE	3 Cores from 3 MUCs a 0.5g (total 1.5g)	yes	6
	SA1	A4 600	RV Meteor - M79	5182	abyssal	03°56.97'S/ 28°05.18'W	C BB	Jul/Aug 2009	none	1 Core from 1 MUC a 2g	-	6
	SA2	A3 578	RV Meteor - M79	5124	abyssal	14°58.66'S/ 29°57.53'W	S BB	Jul/Aug 2009	none	1 Core from 1 MUC a 2g	-	6
	SA3	A2 552	RV Meteor - M79	4463	abyssal	26°34.11'S/ 35°13.24'W	AB	Jul/Aug 2009	none	1 Core from 1 MUC a 2g	-	6
	P1	17004-2	RV Sonne I - SO223T	5339	abyssal	25°22.700'N/ 134°22.519'E	PB	Sept/Oct 2012	MBE	3 Cores from 3 MUCs a 0.5g (total 1.5g)	yes	6
	P2	17006	RV Sonne I - SO223T	1253	bathyal	14°03.699'N/ 144°03.699'E	PB	Sept/Oct 2012	MBE	3 Cores from 3 MUCs a 0.5g (total 1.5g)	yes	6
	P3	17007	RV Sonne I - SO223T	1829	bathyal	14°04.320'N/ 145°20.592'E	PB	Sept/Oct 2012	MBE	3 Cores from 3 MUCs a 0.5g (total 1.5g)	yes	6
	P4	17009	RV Sonne I - SO223T	2687	bathyal	13°58.640'N/ 145°30.719'E	MB	Sept/Oct 2012	MBE	3 Cores from 3 MUCs a 0.5g (total 1.5g)	yes	6
	P5	17013	RV Sonne I - SO223T	5497	abyssal	10°34.313'N/ 148°49.032'E	MB	Sept/Oct 2012	MBE	3 Cores from 3 MUCs a 0.5g (total 1.5g)	yes	6
	Label: P = Pacific Ocean, SA = South Atlantic Ocean, NA = North Atlantic Ocean Region/Basin: VB = Venezuelan Basin, NE = North East, NW = North West, AB = Argentinean Basin, C BB = Center of the Brazilian Basin, S BB = South of the Brazilian Basin, VFZ = Vema Fracture Zone, VTF = Vema Transform Fault, PRT = Puerto Rico Trench, PB = Philippine Basin, MB = Mariana Basin Fixative: MBE = fixated in M…
