# Supplementary material for: High and specific diversity of protists in the deep-sea basins dominated by diplonemids, kinetoplastids, ciliates and foraminiferans
Source: Commun Biol. 2021 Apr 23;4:501. doi: 10.1038/s42003-021-02012-5 (PMC8065057; doi:10.1038/s42003-021-02012-5)
Supplement: Supplementary file 5 — Supplementary Data 2 [file 42003_2021_2012_MOESM5_ESM.xlsx]

## Sheet: Tabelle1
Species	Isolate	Expedition	Region	Station	Lat/Long	Depth[m]	with/from	Accession No.	References
STRAMENOPILES
Aladia dunaii	HFCC1221	Chile	Salar de Atacama	-	23°17.329'S/ 68°10.630'W	surface	Water	MW591531	78
Aladia dunaii	HFCC1252	Chile	Salar de Talar	-	23°55.125'S/ 67°41.842'W	surface	Water	MW591532	78
Aladia dunaii	ME8	Poland	Wieliczka Salt Mine	-	49°58'N/ 20°3′W	N.A.	N.A.	MW676122	80, redescribed in 78
Aladia dunaii	HFCC1258	Chile	Salar de Surire	-	8°47.707'S/ 69°5.128'W	surface	Water	MW591533	78
Aladia dunaii	HFCC1261	Chile	Salar de Surire	-	8°47.707'S/ 69°5.128'W	surface	Water	MW591534	78
Allegra hypersalina	HFCC1413	Chile	Salar de Llamará	-	21°16.206'S/ 69°37.147'W	surface	Water	MW591535	78
Caecitellus sp.	HFCC118	M71.2	MS, Pliny Plain	964	33°44.54'N/ 26°8.49'E	2679	MUC OW	MT355104	this study
Caecitellus sp.	HFCC812	SO233T	PO, Mariana Basin	17013-1	10°34.300'N/ 148°49.000'E	5497	MUC Sed	MT355105	this study
Caecitellus sp.	HFCC811	SO233T	PO, Mariana Basin	17012-1	10°37.800'N/ 148°37.800'E	5719	MUC Sed	MT355106	this study
Caecitellus sp.	HFCC810	SO233T	PO, Mariana Basin	17012-1	10°37.800'N/ 148°37.800'E	5719	MUC OW	MT355107	this study
Caecitellus sp.	HFCC761	M139	NAO, East Vema FZ	S8	11°13.548'N/ 34°46.559'W	surface	Sargassum	MT355109	this study
Caecitellus pseudoparvulus	HFCC742	M139	NAO, East Vema FZ	978	10°20.382'N/ 36°57.760'W	5134	MUC OW	MT355108	this study
Cafeteria biegae	HFCC113	M71.2	MS, Pliny Plain	963	33°44.550'N/ 26°08.500‘E	2676	MUC OW	MN315594	45
Cafeteria biegae	HFCC114	M71.2	MS, Pliny Plain	983	33°42.910'N/ 26°20.430‘E	2691	MUC Sed	MN315595	45
Cafeteria burkhardae	HFCC187	SO237	NAO, East Vema FZ	2-3	10°43.112'N/ 25°03.886'W	surface	Sargassum	MN315602	45
Cafeteria burkhardae	HFCC203	SO237	NAO, East Vema FZ	4-3	10°25.110'N/ 31°04.610'W	5771	MUC OW	MN315604	45
Cafeteria burkhardae	HFCC167	SO237	NAO, East Vema FZ	4-3	10°25.110'N/ 31°04.610'W	5771	MUC OW	MN315599	45
Cafeteria burkhardae	HFCC168	SO237	NAO, East Vema FZ	4-4	10°25.120'N/ 31°04.620'W	5759	MUC OW	MN315600	45
Cafeteria burkhardae	HFCC197	SO237	NAO, Puerto Rico Trench	12-2	19°46.020'N/ 66°49.000'W	8337	MUC OW	MN315603	45
Cafeteria burkhardae	HFCC184	SO237	NAO, East Vema FZ	4-2	10°25.110'N/ 31°04.610'W	surface	Plankton net	MN315601	45
Cafeteria burkhardae	HFCC205	SO237	NAO, East Vema FZ	4-2	10°25.110'N/ 31°04.610'W	200	Plankton net	MN315605	45
Cafeteria burkhardae	HFCC808	SO233T	PO, Mariana Basin	17013-1	10°34.300'N/ 148°49.000'E	5497	Sediment	MN315617	45
Cafeteria burkhardae	HFCC803	SO233T	PO, Philippine Basin	17006-2	14°03.700'N/ 144°03.200'E	1259	Stones	MN315614	45
Cafeteria burkhardae	HFCC804	SO233T	PO, Mariana Basin	17009-1	13°58.600'N/ 145°30.720'E	2687	MUC OW	MN315615	45
Cafeteria burkhardae	HFCC827	SO233T	PO, Fiji Basin	17019-2	15°13.000'S/ 173°31.100'E	2776	MUC OW	MN315618	45
Cafeteria burkhardae	HFCC805	SO233T	PO, Mariana Basin	17009-1	13°58.640´N/ 145°30.719´E	2687	MUC OW	MN315616	45
Cafeteria burkhardae	HFCC734	M139	NAO, Caribbean Sea	937	15°53.980'N/ 68°54.430'W	1500	CTD	MN315610	45
Cafeteria burkhardae	HFCC736	M139	NAO, Caribbean Sea	937	15°53.980'N/ 68°54.430'W	2000	CTD	MN315611	45
Cafeteria burkhardae	HFCC750	M139	NAO, Caribbean Sea	938	15°55.980'N/ 68°53.280'W	4000	MUC OW	MN315612	45
Cafeteria burkhardae	HFCC34	M48.1	SAO, Angola Basin	344	17°04.935'S/ 04°40.805'E	surface	Plankton net	MN315608	79, redescribed in 45
Cafeteria burkhardae	HFCC116	M71.2	MS, Pliny Plain	983	33°42.910'N/ 26°20.430‘E	2691	MUC Sed	MN315597	45
Cafeteria burkhardae	HFCC117	M71.2	MS, Ierapetra Basin	51	34°30.310'N/ 26°11.500'E	4323	MUC OW	MN315598	45
Cafeteria burkhardae	HFCC32	Hiddensee	BS, Hiddensee	-	54°34.726'N/ 13°07.112'E	surface	Sediment	MN315606	79, redescribed in 45
Cafeteria graefeae	HFCC33	M48.1	SAO, Angola Basin	347	16°14.991'S/ 05°26.700'E	5388	AT	MN315607	79, redescribed in 45
Cafeteria graefeae	HFCC772	M139	NAO, East Vema FZ	S8	11°13.548'N/ 34°46.559'W	surface	Sargassum	MN315613	45
Cafeteria maldiviensis	HFCC661	Maldives	IO	House Reef	03°28.696'N/ 72°74.180'E	1	Biofilm	MN315609	45
Developayella sp.	HFCC215	Azores	NAO	Faial	38°31.350'N/ 28°40.103'W	0	Littoral	MT355111	this study
Haloplacidia cosmopolita	HFCC207	Germany	Ibbenbueren	Hard Coal Mine	52°17.239'N/ 7°43.894'E	1346	Water	MW591536	78
Haloplacidia cosmopolita	HFCC1407	Chile	Atacama	Salar de Llamará	21°16.110'S/ 69°37.012'W	surface	Water	MW591539	78
Haloplacidia cosmopolita	HFCC1211	Chile	Atacama	Salar de Atacama	23°17.303'S/ 68°10.597'W	surface	Water	MW591538	78
Haloplacidia cosmopolita	HFCC1409	Chile	Atacama	Salar de Atacama	23°17.276'S/ 68°10.444'W	surface	Water	MW591540	78
Haloplacidia cosmopolita	ME5	Poland	Wieliczka Salt Mine	-	49°58′N/ 20°3′W	N.A.	N.A.	MW591537	80, redescribed in 78
Haloplacidia cosmopolita	MESS13	Canada	Salt Spring Island	-	48°46′N/ 123°28′W	N.A.	N.A.	MW675781	80, redescribed in 78
Haloplacidia cosmopolita	MESS14	Canada	Salt Spring Island	-	48°46′N/ 123°28′W	N.A.	N.A.	GU170213	80, redescribed in 78
Paraphysomonas bandaiensis	HFCC221	Azores	NAO	Faial	38°31.360'N/ 28°39.070'W	0	Sediment	MT355112	this study
Placidia cafeteriopsis	NIES-1013	Japan	Tokyo Bay Yokohama	-	35°27.263'N/ 139°39.16.2'E	N.A.	Water	MW591541	81, redescribed in 78
Placidia abyssalis	HFCC739	M139	NAO, Venezuelan Basin	940	15°53.224'N/ 68°55.744W	4033	MUC OW	MW575540	78
Placidia abyssalis	HFCC745	M139	NAO, Venezuelan Basin	940	15°53.224'N/ 68°55.744W	4033	MUC Sed	MW575541	78
Placilonga atlantica	HFCC1505	Aquaculture	NAO	N.A.	24°58'17.4'N/ 80°33'08.2'W	N.A.	Water	MW591529	78
Boroka sp.	HFCC169	SO237	NAO, East Vema FZ	4-3	10°25.110'N/ 31°04.610'W	5771	MUC OW	MT355113	this study
Suigetsumonas clinomigrationis	NIES-3647	Japan	Lake Suigetsu	-	35°35.089'N/ 135°52.265'E	7	Water	MW575544	77, redescribed in 78
Suigetsumonas keniensis	HFCC1412	Kenya	Lake Nakuru	-	0°21.370'S/ 36°6.013'E	surface	Water	MW575542	78
Wobblia lunata	NIES-1015	Japan	Osabe Harbor	-	39° 0.178'N/ 141°37.789'E	N.A.	Water	MW575543	78
Wobblia pacifica	HFCC834	Chile	Rockpool	-	19°35.833'S/ 70°12.866'W	surface	Water	MW591530	78
Bicosoecida	HFCC657	Maldives	IO	Beach bar	3°28'59.5'N/ 72°48'21.5E	0.5	Sediment	MT355114	this study
Bicosoecida	HFCC820	SO223T	PO, Mariana Basin	17013-1	10°34.300'N/ 148°49.000'E	5497	MUC OW	MT355115	this study
Bicosoecida	HFCC813	SO223T	PO, Mariana Basin	17012-1	10°37.800'N/ 148°37.800'E	5719	MUC OW	MT355116	this study
Bicosoecida	HFCC768	M139	NAO, East Vema FZ	S8	11°13.548'N/ 34°46.559'W	surface	Sargassum	MT355117	this study
Stramenopile	HFCC769	M139	NAO, East Vema FZ	S8	11°13.548'N/ 34°46.559'W	surface	Sargassum	MT355118	this study
Stramenopile	HFCC214	Azores	NAO	Faial	38°31.356'N/ 28°39.070'W	0	Sediment	MT355110	this study
Stramenopile	HFCC218	Azores	NAO	Faial	38°21.00'N/ 28°15.00'W	887	Sediment	MT355119	this study
Stramenopile	HFCC743	M139	NAO, Venezuelan Basin	940	15°53.210'N/ 68°55.740'W	4033	MUC OW	MT355120	this study
CERCOZOA
Massisteria sp.	HFCC194	SO237	NAO, East Vema FZ	2-3	10°43.112'N/ 25°03.886'W	surface	Sargassum	MT355121	this study
Massisteria sp.	HFCC176	SO237	NAO, East Vema FZ	4-3	10°25.110'N/ 31°04.610'W	5771	Sediment	MT355122	this study
Massisteria sp.	HFCC177	SO237	NAO, East Vema FZ	6-1	10°21.010'N/ 36°57.580'W	5138	MUC OW	MT355123	this study
DISCOBA
Keelungia nitschei	HFCC166	SO237	NAO, Vema Transform Fault	8-10	10°42.580'N/ 42°40.990'W	5117	MUC OW	MK564755	56
Neobodo sp.	HFCC828	SO233T	PO, Fiji Basin	17019-2	15°13.000'S/ 173°31.100'E	2776	MUC Sed	MT355124	this study
Neobodo sp.	HFCC817	SO233T	PO, Mariana Basin	17013-1	10°34.300'N/ 148°49.000'E	5497	Sediment	MT355125	this study
Neobodo sp.	HFCC141	M79.1	SAO, Argentinean Basin	551	26°34.070'S/ 35°13.150'W	4474	Sediment	MT355126	this study
Neobodo sp.	HFCC142	M79.1	SAO, Argentinean Basin	548	26°34.050'S/ 35°13.180'W	4479	MUC OW	MT355127	this study
Neobodo sp.	HFCC143	M79.1	SAO, Argentinean Basin	548	26°34.050'S/ 35°13.180'W	4479	Sediment	MT355128	this study
Neobodo sp.	HFCC751	M139	NAO, East Vema FZ	978	10°20.382'N/ 36°57.760'W	5134	MUC OW	MT355129	this study
Neobodo sp.	HFCC731	M139	NAO, Venezuelan Basin	943	15°53.269'N/ 68°55.650'W	1500	CTD	MT355130	this study
Neobodo sp.	HFCC729	M139	NAO, Venezuelan Basin	943	15°53.269'N/ 68°55.650'W	600	CTD	MT355131	this study
Neobodo sp.	HFCC216	Azores	NAO	-	N.A.	N.A.	Littoral	MT355132	this study
Rhynchomonas nasuta	HFCC656	Maldives	IO	House Reef	3°29'23.200'N/ 72°47'59.900'E	12	Sediment	MT355136	this study
Rhynchomonadidae sp.	HFCC171	SO237	NAO, Puerto Rico Trench	12-8	19°46.010'N/ 66°49.990'W	8340	MUC OW	MT355133	this study
Rhynchomonadidae sp.	HFCC196	SO237	NAO, Puerto Rico Trench	12-2	19°46.020'N/ 66°49.000'W	8337	MUC OW	MT355134	this study
Rhynchomonadidae sp.	HFCC173	SO237	NAO, Puerto Rico Trench	12-8	19°46.010'N/ 66°49.990'W	surface	Sargassum	MT355135	this study
Bodonidae sp.	HFCC174	SO237	NAO, East Vema FZ	4-4	10°25.120'N/ 31°04.620'W	5759	MUC OW	MT355137	this study
Bodonidae sp.	HFCC655	Maldives	IO	House Reef	3°29.387‘N/ 72°47.998'E	11	Sediment	MT355138	this study
Bodonidae sp.	HFCC654	Maldives	IO	House Reef	3°29.387‘N/ 72°47.998'E	11	Sediment	MT355139	this study
Bodonidae sp.	HFCC217	Azores	NAO	-	N.A.	N.A.	Littoral	MT355140	this study
Discoba	HFCC670	Maldives	IO	Water bungalow	3°28.837'N/ 72°48.035'E	1.5	Sediment	MT355141	this study
ALVEOLATA
Aristerostoma sp.	HFCC202	SO237	NAO, East Vema FZ	4-4	10°25.120'N/ 31°04.620'W	5759	MUC OW	MT355142	this study
Aristerostoma sp.	HFCC193	SO237	NAO, West Vema FZ	9-3	11°41.370'N/ 47°57.360'W	4996	MUC OW	MT355143	this study
Aristerostoma sp.	HFCC201	SO237	NAO, West Vema FZ	9-4	11°41.360'N/ 47°57.340'W	5000	MUC OW	MT355144	this study
Aristerostoma sp.	HFCC744	M139	NAO, South North	953	23°33.23'N/ 48°05.04'W	4282	MUC Sed	MT081566	82
Euplotes dominicanus	HFCC757	M139	NAO, South North	953	23°33.23'N/ 48°05.04'W	4282	MUC Sed	MN757874	29
Protocruzia sp.	HFCC186	SO237	NAO, Puerto Rico Trench	12-7	19°46.020'N/ 66°49.000'W	surface	Sargassum	MT355145	this study
Protocruzia sp.	HFCC766	M139	NAO, East Vema FZ	S8	11°13.548'N/ 04°46.559'W	surface	Sargassum	MT355146	this study
Pseudocohnilembus persalinus	HFCC814	SO233T	PO, Mariana Basin	17009-1	13°58.600'N/ 145°30.720'E	2687	MUC OW	MG452732	28
Pseudocohnilembus persalinus	HFCC816	SO233T	PO, Mariana Basin	17013-17014	-	-	Rain	MG452735	28
Pseudocohnilembus persalinus	HFCC822	SO233T	PO , Philippine Basin	17004	25°22.700'N/ 134°22.514'E	5276	CTD	MG452733	28
Pseudocohnilembus persalinus	HFCC778	M139	NAO, Venezuelan Basin	938	15°55.98'N/ 68°53.28'W	4004	MUC Sed	MT081565	82
OBAZOA
Amastigomonas sp.	HFCC180	SO237	NAO, West Vema FZ	9-3	11°41.370'N/ 47°57.360'W	surface	Sargassum	MT355147	this study
Fabomonas tropica	HFCC175	SO237	NAO, West Vema FZ	9-3	11°41.370'N/ 47°57.360'W	surface	Sargassum	MT355148	this study
Ministeria vibrans	HFCC191	SO237	NAO, West Vema FZ	9-3	11°41.370'N/ 47°57.360'W	4996	MUC OW	MT355149	this study
Ministeria vibrans	HFCC178	SO237	NAO, East Vema FZ	4-3	10°25.110'N/ 31°04.610'W	surface	Plankton net	MT355150	this study
Choanoflagellata	HFCC164	SO237	NAO, East Vema FZ	4-4	10°25.120'N/ 31°04.620'W	5767	MUC OW	MT355151	this study
Choanoflagellata	HFCC165	SO237	NAO, East Vema FZ	6-3	10°21.030'N/ 36°57.590'W	5138	MUC OW	MT355152	this study
CRYPTOPHYTA
Goniomonas sp.	HFCC157	Azores	NAO	N.A.	N.A.	N.A.	Littoral	MT355153	this study
